# Supplementary material for: Symmetry breaking meets multisite modification
Source: eLife. 2021 May 21;10:e65358. doi: 10.7554/eLife.65358 (PMC8439660; doi:10.7554/eLife.65358)
Supplement: Source code 1. [file elife-65358-supp2.zip]

Archive with 2 entries (2 files):
- 94c98b02-dcd7-4502-a341-182f661f6690.maple
- __MACOSX/._94c98b02-dcd7-4502-a341-182f661f6690.maple
